# Supplementary material for: Rad3ATR Decorates Critical Chromosomal Domains with γH2A to Protect Genome Integrity during S-Phase in Fission Yeast
Source: PLoS Genet. 2010 Jul 22;6(7):e1001032. doi: 10.1371/journal.pgen.1001032 (PMC2908685; doi:10.1371/journal.pgen.1001032)
Supplement: Table S1 — List of all genes and features containing phospho-H2A in the ChIP-on-Chip analysis. (0.05 MB XLS) [file pgen.1001032.s006.xls]

## Sheet: Sheet1
Locations of gamma-H2A sites identified by ChIP-on-chip analysis
This list includes only features that had a MATscore greater than 5
Functional group symbols: ST- subtelomeric silenced region R-repetitive M-mating/meiosis MT-in mating type locus U-unassigned
Chr	type	start	end	feature_type	Gene	Functional Description	Functional Group
I	CDS	5662	0	SPAC212.11	tlh1	RecQ type DNA helicase	ST
I	CDS			spac212.10			ST
I	CDS			spac212.09			ST
I	CDS	12157	12994	SPAC212.08c		S. pombe specific GPI anchored protein family1. Tel dup	ST
I	CDS			SPAC212.06			ST
I	CDS	21586	22076	SPAC212.04c		S. pombe specific DUF999 family protein 1	ST
I	CDS	22131	22508	SPAC212.04c		S. pombe specific DUF999 family protein 1	ST
I	CDS	23978	23588	SPAC212.03		hypothetical protein	ST
I	CDS	28737	29227	SPAC212.01c		S. pombe specific DUF999 family protein 2. Similar to 212.04	ST
I	CDS	29285	29638	SPAC212.01c		S. pombe specific DUF999 family protein 2	ST
I	CDS			SPAC212.02			ST
I	CDS	30663	31616	SPAC977.01		S. pombe specific 5Tm protein family	ST
I	CDS	33129	33570	SPAC977.02		S. pombe specific 5Tm protein family	ST
I	CDS	34734	35172	SPAC977.03		methyltransferase	ST
I	CDS			SPAC977.04			ST
I	CDS			SPAC977.05			ST
I	CDS	40330	40748	SPAC977.06		S. pombe specific DUF999 family protein 3	SR
I	CDS	40798	40950	SPAC977.06		S. pombe specific DUF999 family protein 3	ST
I	CDS	44207	42956	SPAC977.07c		glycoprotein	ST, M
I	CDS	45603	46314	SPAC977.08		short chain dehydrogenase	ST
I	CDS	49060	47107	SPAC977.09c		phospholipase	ST
I	CDS	47043	46974	SPAC977.09c		phospholipase	ST
I	CDS	61670	60614	SPAC977.14c		aldo/keto reductase, unknown biological role	ST
I	CDS	67579	65803	SPAC977.16c	dak2	dihydroxyacetone kinase Dak2. Delayed expressed after N2 starvation. See Gut2 chr3	ST,M
I	CDS	68042	69839	SPAC977.17		MIP water channel. Meiosis,expressed briefly at start	ST,M
I	CDS	83835	85503	SPAC1F8.01	ght3	hexose transporter Ght3. Early group meiosis gene	ST, M
I	CDS	87178	86497	SPAC1F8.02c		sequence orphan	ST,M
I	CDS	999852	1002903	SPAC821.09	eng1	endo-1,3-beta-glucanase Eng1	M
I	CDS	1466746	1470748	SPAC9.04	Tf2-1	retrotransposable element
I	CDS	1539501	1535487	SPAC57A7.05		conserved protein (fungal and plant)	U
I	CDS	1569117	1565115	SPAC167.08	Tf2-2	retrotransposable element
I	CDS	1861041	1857792	SPAP11E10.02c	mam3	cell agglutination protein Mam3	M,R
I	CDS	2416037	2415128	SPAC6B12.03c		retrotransposable element
I	CDS	2932105	2928103	SPAC2E1P3.03c	Tf2-3	retrotransposable element
I	CDS	2981372	2981432	SPAPB1A11.02		esterase/lipase	U
I	CDS	2981529	2982489	SPAPB1A11.02		esterase/lipase	U
I	CDS	3366448	3362446	SPAC26A3.13c	Tf2-4	retrotransposable element
I	cen1	3754106	3765520			dh/dg repeats
I	RNA	3754389	3754059	misc_RNA.14		tRNAs in vicinity
I	cen1	3770859	3771592			centromere
I	cen1	3778543	3790784	dg/dh repeats		centromere
I	RNA	3790484	3790848	misc_RNA.15		centromere
I	CDS	3986004	3983601	SPAPB18E9.04c		s/t repeats. Unique 10nt sequence.	R
I	CDS	4001324	3997322	SPAPB15E9.03c	Tf2-5	retrotransposable element
I	CDS	4023391	4027393	SPAC27E2.08	Tf2-6	retrotransposable element
I	CDS	4065418	4062409	SPAC19G12.10c	cpy1	vacuolar carboxypeptidase Y	M
I	CDS	4319504	4314119	SPAC25G10.09c		actin cortical patch component, with EF hand and WH2 motif	U
I	CDS	5196044	5192042	SPAC13D1.01c	Tf2-7	retrotransposable element
I	CDS	5200611	5196609	SPAC19D5.09c	Tf2-8	retrotransposable element
I	CDS	5267252	5266751	SPAPJ760.03c	adg1	sequence orphan	M
I	CDS	5275069	5276512	SPAC2H10.01		transcription factor. Meiosis delayed gene set.	M
I	CDS	5500680	5501991	SPAC869.07c	mel1	alpha-galactosidase. late genes	ST, M
I	CDS	5503473	5504085	SPAC869.06c		cation binding protein. Late genes	ST, M
I	CDS	5513268	5512035	SPAC869.04		formamidase-like protein. Degradation of N sources. Transient induced in starvation.	ST, M
I	CDS	5513655	5515641	SPAC869.03c		urea transporter. Transiently induced in starvation.	ST, M
I	CDS	5524007	5522255	SPAC869.01		amidase. Degradation of N sources. Transient induced in starvation.	ST, M
I	CDS	5528590	5529571	SPAC186.01		DIPSY family	ST, M,R
I	CDS	5531859	5530860	SPAC186.02c		hydroxyacid dehydrogenase. Late genes- up to sporulation end.	ST, M
I	RNA	5532165	5532438	misc_RNA.24			ST
I	CDS	5536096	5537179	SPAC186.03		L-asparaginase. Degrdation of other N sources in starvation.	ST, M
I	CDS	5542037	5541248	SPAC186.05c		human TMEM165 homolog	ST
I	CDS	5543317	5543872	SPAC186.06		human MAWBP homolog	ST
I	CDS	5547512	5546513	SPAC186.07c		hydroxyacid dehydrogenase	ST
I	RNA	5547103	5547547	non-coding+RNA_32			ST
I	CDS	5550911	5550854	SPAC186.08c		L-lactate dehydrogenase	ST
I	CDS	5550718	5549782	SPAC186.08c		L-lactate dehydrogenase	ST
I	CDS	5553709	5555428	SPAC186.09		pyruvate decarboxylase	ST
I	cds			SPAC750.01		pseudogene	ST
I	CDS	5562545	5561087	SPAC750.02c		membrane transporter. Late genes	ST
I	CDS	5563944	5563506	SPAC750.03c		methyltransferase	ST
I	CDS	5565550	5565109	SPAC750.04c		dubious	ST
I	CDS	5568139	5567104	SPAC750.05c		S. pombe specific 5Tm protein family	ST
I	CDS	5570154	5569801	SPAC750.06c		S. pombe specific DUF999 protein family 4. Middle genes in meiosis. Similar to : 212.01	ST, M
I	CDS	5570702	5570212	SPAC750.06c		S. pombe specific DUF999 protein family 4	ST
I	CDS	5576463	5576091	SPAC750.07c		S. pombe specific GPI anchored protein family 1	ST
I	mRNA	5577064	5577594	AF087836		mRNA
I	CDS	5580032	5579345	SPAC750.08c		NAD-dependent malic enzyme	ST
II	CDS	5450	6318	SPBC1348.01		S. pombe specific DUF999 protein family 5	ST
II	CDS	7979	9014	SPBC1348.02		S. pombe specific 5Tm protein family	ST
II	CDS	10568	11009	SPBC1348.03		dubious	ST
II	CDS	12175	12613	SPBC1348.04		methyltransferase	ST
II	CDS	13571	15029	SPBC1348.05		membrane transporter	ST
II	CDS	16592	15980	SPBC1348.06c		conserved fungal protein	ST
II	CDS	19640	20058	SPBC1348.07		S. pombe specific DUF999 protein family 6	ST
II	CDS	20108	20383	SPBC1348.07		S. pombe specific DUF999 protein family 6	ST
II	CDS	23529	22278	SPBC1348.08c		glycoprotein	ST
II	CDS	24915	25626	SPBC1348.09		short chain dehydrogenase	ST
II	CDS	28372	26419	SPBC1348.10c		phospholipase	ST
II	CDS	40143	38586	SPBPB8B6.01c			ST
II	CDS	46831	44809	SPBPB8B6.02c		urea transporter	ST
II	CDS	50910	49142	SPBPB8B6.04c	grt1	transcription factor Grt1	ST
II	CDS	56785	55849	SPBPB8B6.06c		conserved fungal protein	ST
II	CDS	65514	64668	SPBPB21E7.04c		S-adenosylmethionine-dependent methyltransferase	ST
II	CDS	76317	77400	SPBPB21E7.09		L-asparaginase	ST
II	CDS	120228	119151	SPBC359.04c		DIPSY family	M
II	CDS	158454	160128	SPBC1683.08	ght4	hexose transporter Ght4. Early meiosis.	M
II	CDS	673561	670639	SPBC947.04		DIPSY family	M,R
II	CDS	688615	700531	SPBPJ4664.02		glycoprotein- meiosis, pheromone reseponse/mating	M,R
II	CDS	720705	721152	SPBC119.04	mei3	meiosis inducing protein. Inhibitor of pat1. Delayed gene in nitrogen starvation.	M
II	CDS	1033223	1035144	unknown region		located between LTR and ncRNA.38	U
II	CDS	1592708	1597610	SPBC28F2.12	rpb1	DNA-directed RNA polymerase II large subunit	U
II	cen2	1610940	1610549	CENchr2		centromere
II	cen	1639641	1640032	CENchr2_1		centromere
II	RNA	1751333	1751389	misc_RNA.30			U
II	CDS	1818549	1814547	SPBC9B6.02c	Tf2-9	retrotransposable element
II	CDS	1956512	1955218	SPBC16E9.17c	rem1	meiosis-specific cyclin Rem1. Middle meiosis.	M
II	CDS	1967017	1971180	Tf10	TF10
II	CDS	2090239	2090800	SPBC18E5.08		N-acetyltransferase	MT
II	RNA	2092128	2092374	misc_RNA.32			MT
II	CDS	2092743	2092356	SPBC18E5.09c		sequence orphan	MT
II	CDS	2094925	2096077	SPBC18E5.10		iron sulfur cluster assembly protein	MT
II	CDS	2097203	2096192	SPBC18E5.11c	edc3	enhancer of mRNA decapping Edc3	MT
II	CDS	2099812	2098327	SPBC18E5.12c	mas2	mitochondrial processing peptidase complex alpha subunit Mas2	MT
II	CDS	2100756	2101458	SPBC18E5.13		translation initiation factor	MT
II	CDS	2102319	2102580	SPBC23G7.16	ctr6	copper transporter Ctr6	MT
II	CDS	2105291	2103245	SPBC23G7.04c	nif1	SEL1 repeat protein Nif1	MT
II	CDS	2110054	2108247	SPBC23G7.06c		conserved eukaryotic protein	MT
II	CDS	2111758	2111443	SPBC23G7.07c		replication regulator	MT
II	CDS	2114694	2112606	SPBC23G7.08c	rga7	GTPase activating protein Rga7	MT
II	CDS	2116281	2116827	SPBC23G7.09	matmc_2	mating-type m-specific polypeptide mc. Delayed meiosis gene . Low enrichment	MT
II	CDS	2116147	2116018	SPBC23G7.17c	matmi_2	mating-type M-specific polypeptide Mi-Delayed meiosis gene	MT
II	CDS	2121254	2120066	SPBC23G7.10c		NADH-dependent flavin oxidoreductase	MT
II	CDS	2122085	2122727	SPBC23G7.11		DNA-3-methyladenine glycosidase Mag2	MT
II	CDS	2124487	2123329	SPBC23G7.12c	rpt6	19S proteasome regulatory subunit Rpt6	MT
II	CDS	2127054	2125059	SPBC23G7.13c		urea transporter	MT
II	CDS	2128432	2128828	SPBC23G7.14		sequence orphan	MT
II	CDS	2134514	2134385	SPBC1711.01c	matmi_1	mating-type m-specific polypeptide mi	MT
II	CDS	2140401	2140676	SPBC1711.03		conserved eukaryotic protein	MT
II	CDS	2157072	2158245	SPBC1711.11		autophagy associated protein. Putative nexin sorting. Middle meiosis.	M
II	CDS	2159424	2161476	SPBC1711.12		serine peptidase. Late meiosis.	M
II	CDS	2437435	2440282	SPBC21D10.06c	map4	cell agglutination protein Map4. Delayed meiosis.	M, R
II	CDS	2890249	2891536	SPBP4H10.09	rsv1	transcription factor Rsv1. Meiosis middle - regulator.	M
II	CDS	3599767	3606487	SPBC16D10.05	mok13	alpha-1,3-glucan synthase Mok13. Middle meiosis.	M, R
II	CDS	4276465	4274140	SPBC16A3.13	meu7	alpha-amylase homolog Aah4. Meiosis. Mei-4 regulated.	M, R
II	CDS	4416456	4420458	SPBC1289.17	Tf2-11	retrotransposable element
II	CDS	4423212	4427064	SPBC1289.15		glycoprotein. Transient meiotic response. Pheromone response	ST, M
II	CDS	4459809	4461567	SPBPB2B2.01		amino acid permease, transient meiosis response	ST, M
II	CDS	4472805	4470999	SPBPB2B2.06c		phosphoprotein phosphatase. Transient meiosis response	ST, M
II	CDS	4489218	4487076	SPBPB2B2.12c		UDP-glucose 4-epimerase. Middle meiosis.	ST, M
II	CDS	4494654	4494379	SPBPB2B2.14c		S. pombe specific DUF999 protein family 8	ST
II	CDS	4501194	4499736	SPBPB2B2.16c		MFS family membrane transporter	ST
II	CDS	4498172	4498784	SPBPB2B2.15		conserved fungal protein	ST
II	CDS	4504196	4503755	SPBPB2B2.17c		dubious	ST
II	CDS	4504238	4504263	SPBPB2B2.18		dubious	ST
II	CDS	4504511	4504657	SPBPB2B2.18		dubious	ST
II	CDS	4504867	4505086	SPBPB2B2.18		dubious	ST
II	CDS	4505326	4505464	SPBPB2B2.18		dubious	ST
II	CDS	4506744	4505709	SPBPB2B2.19c		S. pombe specific 5Tm protein family. Duplicated sequence. Late meiosis.	ST, M
II	CDS	4509273	4508783	SPBPB2B2.20c		similar to SPAC750.06c	ST
II	CDS	4510249	4510609	SPBCPT2R1.02		sequence orphan	ST
II	CDS	4514030	4514420	SPBCPT2R1.03		hypothetical protein	ST
II	CDS	4516401	4515911	SPBCPT2R1.04c		S. pombe specific DUF999 protein family 10	ST
II	CDS	4528141	4534444	SPBCPT2R1.08c	tlh2	RecQ type DNA helicase Tlh1	ST, M
III	RNA	2852	0	rDNA			ST, rDNA
III	RNA	13722	5541	rDNA			ST, rDNA
III	RNA	24810	16411	rDNA			ST, rDNA
III	CDS	29423	28679	SPCP20C8.01c		B13958 domain	ST
III	CDS	31520	31184	SPCP20C8.02c		S. pombe specific UPF0321 family protein 1	ST
III	CDS	113378	112304	SPCC330.04c		DUF1773 family protein 3. Meiosis middle genes	M,R
III	CDS	174182	176159	SPCC320.02c			R
III	CDS	212312	213953	SPCC1235.14	ght5	hexose transporter Ght5. Transporter. Meiosis middle genes.	M, R
III	CDS	222016	221725	SPCC548.03c	wtf4	wtf element Wtf4, meiosis middle genes	M
III	CDS	228400	226756	SPCC548.06c	ght8	hexose transporter Ght8. Meiosis middle genes	M
III	CDS	234507	232833	SPCC548.07c	ght1	hexose transporter Ght1. Meiosis early genes.	M
III	CDS	244454	244760	SPCC794.02	wtf5	wtf element Wtf5. Meiosis middle genes	M
III	CDS	487166	488519	SPCC970.11c	wtf9	wtf element, Wtf2, pseudo	M
III	CDS	615604	616689	SPCC1183.10	wtf10	wtf element Wtf10	M
III	CDS	782134	778132	SPCC1020.14	Tf2-12	retrotransposable element	U
III	CDS	963972	959280	SPCPB16A4.07c		sequence orphan	R
III	cen3	1122436	1122553	repeat_region.9			R
III	cen3	1129196	1129313	repeat_region.10			R
III	CDS	1581513	1581022	SPCC162.04c	wtf13	wtf element Wtf13	M
III	CDS	1581906	1581549	SPCC162.04c	wtf13	wtf element Wtf13	M
III	CDS	1740689	1740237	SPCC1450.08c	wtf16	wtf element Wtf16	M
III	CDS	1808736	1808412	SPCC285.07c	wtf18	wtf element Wtf18	M
III	CDS	2019760	2019952	SPCC1906.03	wtf19	wtf element Wtf19	M
III	CDS	2021100	2022257	SPCC1906.04	wtf20	wtf element Wtf20	M
III	CDS	2065351	2066424	SPCC1739.15	wtf21	wtf element Wtf21	M
III	CDS	2110144	2111854	SPCC576.16c	wtf22		M
III	CDS	2147012	2147342	SPCC1620.02	wtf23		M
III	CDS			SPCC830.02	wtf24		M
III	CDS	2220206	2221399	SPCC1919.06c	wtf25		M
III	CDS	2425235	2426966	SPCC569.05c		spermidine family transporter	ST
III	CDS	2432424	2431233	SPCC569.03		DUF1773 family protein 4. Meiosis late genes.	ST, M
III	CDS	2435590	2436562	SPCC569.01c		DUF1773 family protein 5	ST,M
III	RNA	2440439	2448292	rDNA			ST, rDNA
III	RNA	2451321	2453783	rDNA			ST, rDNA
